# Supplementary material for: Incidence and impact factors of intraoperative loss of light perception under sub-Tenon’s anesthesia in patients with macular diseases
Source: Eye (Lond). 2019 Jun 20;33(11):1784–90. doi: 10.1038/s41433-019-0491-2 (PMC7002683; doi:10.1038/s41433-019-0491-2)
Supplement: Supplementary file 1 — Supp Table 1: Patient demographics [file 41433_2019_491_MOESM1_ESM.xls]

## Sheet: Sheet1
Supplemental Table 1. Patient demographics
Characteristics	Number (percentage) of patients (n=85)
Gender
Male	24 (28.2%)
Female	61 (71.8%)
Age (mean ± SD) (years)	61.8 ± 6.4
Diagnosis
MH*	50 (58.8%)
EMM†	35 (41.2%)
Operative eye
Right	48 (56.5%)
Left	37 (43.5%)
Preoperative BCVA (LogMAR) ‡
MH	1.0 ± 0.4
EMM	0.7 ± 0.3
Operation time (minutes) c	67.5 ± 16.5
MH *: macular hole EMM†: epimacular membrane ‡Data are presented with mean ± SD
